# Supplementary material for: FDA-Approved Inhibitors of RTK/Raf Signaling Potently Impair Multiple Steps of In Vitro and Ex Vivo Influenza A Virus Infections
Source: Viruses. 2022 Sep 16;14(9):2058. doi: 10.3390/v14092058 (PMC9504178; doi:10.3390/v14092058)
Supplement: Supplementary file 1 [file viruses-14-02058-s001.zip]

Archive with 1 entries (1 files):
- viruses-1864454-supplementary.pdf
